# Supplementary material for: Sézary Syndrome in West Sweden: Exploring Epidemiology, Clinical Features, and Treatment Patterns in a Registry-Based Retrospective Analysis
Source: Cancers (Basel). 2024 May 21;16(11):1948. doi: 10.3390/cancers16111948 (PMC11171299; doi:10.3390/cancers16111948)
Supplement: Supplementary file 1 [file cancers-16-01948-s001.zip]

Archive with 1 entries (1 files):
- cancers-3015464-supplementary.pdf
